# Supplementary material for: Determinants of Severe Hypocalcemia After Parathyroidectomy in Patients with End-Stage Kidney Disease and Renal Hyperparathyroidism: A Retrospective Cohort Study
Source: J Clin Med. 2025 Jan 9;14(2):379. doi: 10.3390/jcm14020379 (PMC11765800; doi:10.3390/jcm14020379)
Supplement: Supplementary file 1 [file jcm-14-00379-s001.zip]

Archive with 1 entries (1 files):
- jcm-3375766-supplementary.pdf
